# Supplementary material for: Hierarchical Hybrid Electrodes (HHE) for Enhancing the Performance of Water Electrolysis Systems
Source: Nanomaterials (Basel). 2026 Apr 22;16(9):500. doi: 10.3390/nano16090500 (PMC13164860; doi:10.3390/nano16090500)
Supplement: Supplementary file 1 [file nanomaterials-16-00500-s001.zip]

Archive with 1 entries (1 files):
- nanomaterials-4207849-supplementary.pdf
